# Supplementary material for: Left Atrium Assessment by Speckle Tracking Echocardiography in Cryptogenic Stroke: Seeking Silent Atrial Fibrillation
Source: J Clin Med. 2021 Aug 9;10(16):3501. doi: 10.3390/jcm10163501 (PMC8397042; doi:10.3390/jcm10163501)
Supplement: Supplementary file 1 [file jcm-10-03501-s001.zip]

Archive with 1 entries (1 files):
- jcm-1312243-supplementary.pdf
